# Supplementary material for: Extent of Oral–Gut Transmission of Bacterial and Fungal Microbiota in Healthy Chinese Adults
Source: Microbiol Spectr. 2023 Jan 10;11(1):e02814-22. doi: 10.1128/spectrum.02814-22 (PMC9927295; doi:10.1128/spectrum.02814-22)
Supplement: Supplemental file 2 — Tables S1 to S5. Download spectrum.02814-22-s0002.xlsx, XLSX file, 0.02 MB [file spectrum.02814-22-s0002.xlsx]

## Sheet: Table S1
Table S1. Characteristics of the study cohort
Category	Variable	Options	16S (n = 470)	ITS (n = 370)
Sociodemographic	Sex	Male	222 (47.2)	174 (47.0)
		Female	248 (52.8)	196 (53.0)
	Age, yr, mean (SD)	-	46 (16)	46 (16)
	Marital status	Never-married	166 (35.3)	127 (34.3)
		Married	263 (56.0)	208 (56.2)
		Separated	18 (3.8)	16 (4.3)
		Cohabiting	5 (1.1)	5 (1.4)
		Widowed	18 (3.8)	14 (3.8)
	Education level	Primary or below	33 (7.0)	21 (5.7)
		Junior secondary	80 (17.0)	65 (17.6)
		Secondary	99 (21.1)	78 (21.1)
		Diploma or high-diploma	43 (9.1)	36 (9.7)
		Bachelor or above	215 (45.7)	170 (45.9)
	Work status	Student	85 (18.1)	62 (16.8)
		Unemployed	11 (2.3)	8 (2.2)
		Housewife	62 (13.2)	54 (14.6)
		Retired	86 (18.3)	63 (17.0)
		Full-time or part-time	226 (48.1)	183 (49.5)
Lifestyle	Smoking	Yes	28 (6.0)	23 (6.2)
		No	442 (94.0)	347 (93.8)
	Alcohol drinking	Yes	274 (58.3)	224 (60.5)
		No	196 (41.7)	146 (39.5)
	Moderate–vigorous exercise	Yes	309 (65.7)	246 (66.5)
		No	161 (34.3)	124 (33.5)
	Animal contact	Frequent	93 (19.8)	77 (20.8)
		Seldom	152 (32.3)	119 (32.2)
		Never	225 (47.9)	174 (47.0)
Diet	Meat preference	Yes	216 (46.0)	175 (47.3)
		No	254 (54.0)	195 (52.7)
	Vegetable preference	Yes	313 (66.6)	241 (65.1)
		No	157 (33.4)	129 (34.9)
	Carbohydrate preference	Yes	261 (55.5)	214 (57.8)
		No	209 (44.5)	156 (42.2)
	Supplement habit	Yes	146 (31.1)	114 (30.8)
		No	324 (68.9)	256 (69.2)
Other	BMI, mean (SD)	-	23.0 (3.4)	23.0 (3.5)
	Delivery mode	Vaginal	376 (80.0)	299 (80.8)
		C-section	36 (7.7)	28 (7.6)
		Unknown	55 (11.7)	40 (10.8)
		NA	3 (0.6)	3 (0.8)
	Bristol stool scale	Type 1–2	26 (5.5)	18 (4.9)
		Type 3–4	343 (73.0)	274 (74.1)
		Type 5–7	101 (21.5)	78 (21.1)
All values are count (%) unless otherwise specified.
SD, standard deviation; BMI, body mass index; NA: missing value.

## Sheet: Table S2
Table S2. Network parameters of interkingdom association networks of the oral and gut microbiomes
		Oral	Stool
Number of nodes	Connected	194 (89.8%)	182 (83.1%)
	Unconnected	22 (10.2%)	37 (16.9%)
	Total	216	219
Number of edges	Positive	374 (80.4%)	220 (66.9%)
	Negative	91 (19.6%)	109 (33.1%)
	Total	465	329
Number of cross-kingdom edges		6 (1.3%)	13 (4.0%)
Average number of neighbors		4.962	4.078
Network density		0.027	0.027
Network diameter		15	12
Characteristic path length		5.315	4.108
Network radius		8	6
Clustering coefficient		0.285	0.174
Network centralization		0.127	0.178
Network heterogeneity		0.786	1.02
Connected components		5	14

## Sheet: Table S3
Table S3. Details of ASVs mostly shared between paired oral and stool samples
			Taxonomy		Occurrence				Relative abundance in shared subjects
Kingdom	Label a	ASV ID	SILVA / UNITE b	BLAST (accession, % identity) c	Oral	Stool	Shared	EPS (%) d	Oral (%)	Stool (%)	Oral > Stool
Bacteria	1	f0bde2f54893276b9ba2239c532b706a	g__Streptococcus	Streptococcus salivarius strain ATCC 7073 (NR_042776, 100%)	451 (96.0%)	290 (61.7%)	284 (60.4%)	-	0.0224041	0.00254615	263 (92.6%)
	2	a5bd85f6c3b255b5c6b24e6edea3f328	g__Streptococcus	Streptococcus sinensis strain HKU4 (NR_028833, 99.5%)	212 (45.1%)	83 (17.7%)	57 (12.1%)	8	0.014367	0.000783599	54 (94.7%)
	3	c13359a9f895b1a2b9fcf49ceaea0e8a	g__Haemophilus	Haemophilus parainfluenzae ATCC 33392 (NR_042878, 100%)	445 (94.7%)	139 (29.6%)	137 (29.1%)	-	0.0408584	0.0041368	128 (93.4%)
	4	d0ab2c15400fe710288526c9a33083fb	g__Streptococcus	Multiple Streptococcus spp. (all 100%)	470 (100%)	62 (13.2%)	62 (13.2%)	-	0.259077	0.000568804	62 (100%)
	D	ad0140e97b44feba274a4dc4ac374781	s__Dialister invisus DSM 15470	Dialister invisus DSM 15470 strain E7.25 (NR_025680, 100%)	250 (53.2%)	19 (4.0%)	12 (2.6%)	2.2	0.0018483	0.00177013	9 (75.0%)
Fungi	1	158263e46e15aa6c764a9d952af22195	s__Candida albicans	Candida albicans CBS 562 (NR_125332, 100%)	20 (5.4%)	23 (6.2%)	14 (3.8%)	0.3	0.803894	0.487184	13 (92.9%)
	2	8e0254c419e2c3ecf498bd31e66c4cf8	s__Candida albicans	Candida albicans CBS 562 (NR_125332, 99.5%)	51 (13.8%)	66 (17.8%)	31 (8.4%)	2.5	0.727594	0.464857	25 (80.6%)
	3	fcbf1ad47a652a83f21f3ee713bca70d	s__Candida albicans	Candida albicans CBS 562 (NR_125332, 99.5%)	32 (8.6%)	44 (11.9%)	17 (4.6%)	1	0.0147246	0.00743746	11 (64.7%)
	4	ba6409e24faf394496d9dd24e573644c	s__Candida parapsilosis	Candida parapsilosis ATCC 22019 (NR_130673, 100%)	53 (14.3%)	113 (30.5%)	26 (7.0%)	4.4	0.354162	0.0780728	20 (76.9%)
All values are count (%) unless specified otherwise
a Labels in heatmaps (Fig. 3)
b SILVA for bacteria and UNITE for fungi
c Accession numbers are not provided in cases with >1 best BLAST hits
d Expected probability of the ASV to occur in both oral and stool samples without assuming oral-gut transmission, calculated by multiplying the percent occurrence of "oral" by that of "stool"; not calculated for ASVs with an occurrence > 90% in either or both body sites

## Sheet: Table S4
Table S4. Details of fungal ASVs common in but not highly shared between paired oral and stool samples
		Taxonomy		Occurrence, count (%)
Label a	ASV ID	UNITE	BLAST (accession, % identity) b	Oral	Stool	Shared	EPS (%) c
a	83979b741680fc77bf81b97bb0c2c844	g__Cladosporium	Multiple Cladosporium spp. (all 100%)	12 (3.2%)	22 (5.9%)	2 (0.5%)	0.2
b	e37365599071b60184a6c14f74770f18	s__Candida albicans	Candida albicans CBS 562 (NR_125332, 99.5%)	38 (10.3%)	22 (5.9%)	3 (0.8%)	0.6
c	802c2258be422344baaf525c5738f842	g__Cladosporium	Multiple Cladosporium spp. (all 100%)	41 (11.1%)	53 (14.3%)	1 (0.3%)	1.6
d	fa4dba1572801f984263c3814a6748b4	s__Alternaria angustiovoidea	Multiple Alternaria spp. (all 100%)	44 (11.9%)	51 (13.8%)	6 (1.6%)	1.6
e	d8b0ff07a1b75d27f25c191b67825314	s__Alternaria angustiovoidea	Multiple Alternaria spp. (all 100%)	44 (11.9%)	39 (10.5%)	7 (1.9%)	1.3
f	6aebb883f41b8c54ebf6a41fe896ccef	g__Rhodotorula	Rhodotorula mucilaginosa/alborubescens (both 100%)	16 (4.3%)	88 (23.8%)	3 (0.8%)	1
a Labels in heatmap (Fig. S5).
b Accession numbers are not provided in cases with >1 best BLAST hits.
c Expected probability of an ASV to occur in both oral and stool samples without assuming oral-gut connectivity, calculated by multiplying the percent occurrence of "oral" by that of "stool".

## Sheet: Table S5
Table S5. Associations between host variables and the degree of fungal ASVs sharing between oral and stool samples
		C. albicans (1582)	C. albicans (8e02)	C. albicans (fcbf)	C. parapsilosis (ba64)
Sex (Male)	Shared	57.1	58.1	64.7	57.7
	Unshared	46.7	47.3	50	53.5
	P-value a	0.7152	0.3753	0.3915	0.828
Age, yr (Mean)	Shared	49	54	54	49
	Unshared	34	47	46	46
	P-value	0.021	0.0229	0.1094	0.4781
BMI (Mean)	Shared	25.1	23.8	24	24.2
	Unshared	20.8	22.8	23.1	22.8
	P-value	0.0097	0.1975	0.4319	0.0555
Smoking (Yes)	Shared	21.4	6.5	0	7.7
	Unshared	0	9.1	7.1	3.5
	P-value	0.0996	1	0.5498	0.3089
Alcohol drinking (Yes)	Shared	71.4	54.8	41.2	61.5
	Unshared	46.7	60	57.1	71.1
	P-value	0.2635	0.6562	0.3886	0.3541
Moderate–vigorous exercise (Yes)	Shared	42.9	64.5	58.8	65.4
	Unshared	86.7	67.3	61.9	74.6
	P-value	0.0209	0.8159	1	0.3395
Meat preference (Yes)	Shared	64.3	35.5	29.4	46.2
	Unshared	66.7	40	38.1	47.4
	P-value	1	0.818	0.0424	1
Vegetable preference (Yes)	Shared	78.6	48.4	35.3	69.2
	Unshared	93.3	61.8	64.3	63.2
	P-value	0.3295	0.2618	0.0498	0.6536
Carbohydrate preference (Yes)	Shared	64.3	54.8	52.9	50
	Unshared	26.7	56.4	54.8	52.6
	P-value	0.0656	1	1	0.831
Supplement habit (Yes)	Shared	21.4	32.3	35.3	26.9
	Unshared	33.3	36.4	38.1	33.3
	P-value	0.6817	0.8151	1	0.6443
All values are percentages unless otherwise specified.
BMI: body mass index
a Categorical variables were tested using Fisher’s exact test, whereas continuous variables were tested using Welch’s t-test; significant values (P < 0.05) are in bold.
b The first four digits of the ASV ID are given in parentheses
